# Supplementary material for: Exploring Tau Fibril-Disaggregating and Antioxidating Molecules Binding to Membrane-Bound Amyloid Oligomers Using Machine Learning-Enhanced Docking and Molecular Dynamics
Source: Molecules. 2024 Jun 13;29(12):2818. doi: 10.3390/molecules29122818 (PMC11206291; doi:10.3390/molecules29122818)
Supplement: Supplementary file 1 [file molecules-29-02818-s001.zip]

Archive with 1 entries (1 files):
- molecules-3041209-supplementary.pdf
